# Supplementary material for: Trends in Phenolic Profiles of Achillea millefolium from Different Geographical Gradients
Source: Plants (Basel). 2023 Feb 7;12(4):746. doi: 10.3390/plants12040746 (PMC9964219; doi:10.3390/plants12040746)
Supplement: Supplementary file 1 [file plants-12-00746-s001.zip]

Archive with 1 entries (1 files):
- plants-2200566-supplementary.pdf
